# Supplementary material for: Malignant Pleural Mesothelioma: Preliminary Toxicity Results of Adjuvant Radiotherapy Hypofractionation in a Prospective Trial (MESO-RT)
Source: Cancers (Basel). 2023 Feb 7;15(4):1057. doi: 10.3390/cancers15041057 (PMC9954648; doi:10.3390/cancers15041057)
Supplement: Supplementary file 1 [file cancers-15-01057-s001.zip]

Archive with 1 entries (1 files):
- cancers-2194226-supplementary.pdf
